# Supplementary material for: Functional Study of PgGRAS68-01 Gene Involved in the Regulation of Ginsenoside Biosynthesis in Panax ginseng
Source: Int J Mol Sci. 2023 Feb 8;24(4):3347. doi: 10.3390/ijms24043347 (PMC9961673; doi:10.3390/ijms24043347)
Supplement: Supplementary file 1 [file ijms-24-03347-s001.zip › Table S1.xlsx]

## Sheet: Sheet1
Table S1. Significance analysis of the correlation between PgGRAS gene and monomeric saponins
PgGRAS gene	Rg1	Re	Rf	Rb1	Rg2	Rc	Rb2	Rb3	Rd	Total saponin
PgGRAS01-01	0.084	-0.1	-0.146	0.019	0.003	-.340*	-0.015	-0.113	-0.122	-0.113
PgGRAS19-01	-0.033	0.104	-0.066	-0.097	-0.067	0.179	-0.073	-0.146	-0.067	-0.035
PgGRAS22-01	0.017	0.267	0.053	0.178	0.009	0.164	-0.103	-0.072	-0.012	0.141
PgGRAS24-03	0.081	-0.002	0.091	0.178	0.042	0.13	-0.121	-0.016	0.067	0.126
PgGRAS26-01	-0.128	.343*	-0.001	0.149	0.149	0.057	.337*	0.123	0.062	0.193
PgGRAS30-01	0.109	-0.034	0.007	0.233	0.236	-0.06	0.031	-0.056	0.021	0.126
PgGRAS33-01	0.111	0.065	0.087	.364*	0.031	.345*	0.268	-0.055	0.255	.378*
PgGRAS36-01	.317*	-0.012	-0.167	0.062	0.208	0.084	-0.051	-0.145	0.177	0.141
PgGRAS44-04	-0.051	.397**	0.11	.323*	.391*	-0.048	0.116	-0.009	0.214	0.295
PgGRAS45-01	-0.212	-0.239	-0.161	-.494**	-0.161	-0.121	-0.116	0.024	-.396**	-.464**
PgGRAS47-01	-0.219	-0.126	0.102	-0.216	-0.005	0.284	-0.273	0.149	-.351*	-0.224
PgGRAS48-01	-0.162	-0.102	-0.226	-0.292	0.063	-0.271	0.027	-0.023	-0.067	-0.253
PgGRAS49-01	-0.123	-0.013	0.14	-0.002	0.004	0.056	-0.069	0.075	-0.066	-0.032
PgGRAS49-02	-0.213	0.033	-0.079	-0.101	-0.046	-0.03	-0.156	.316*	-0.151	-0.144
PgGRAS49-05	-0.288	-0.018	0.012	0.039	-0.051	0.244	0.034	-0.181	-0.013	0.005
PgGRAS49-06	-0.124	0.004	-0.062	-0.001	-0.037	0.017	-0.137	0.067	-0.087	-0.067
PgGRAS50-01	-0.089	0.129	-0.093	0.258	0.207	-0.253	0.049	-0.037	0.155	0.123
PgGRAS51-01	-0.112	0.116	0.036	.406**	0.04	-0.099	0.116	-0.101	.333*	0.266
PgGRAS51-02	0.08	.329*	0.043	.489**	0.258	0.012	0.241	-0.039	.422**	.456**
PgGRAS52-01	0.177	-0.064	-0.167	-0.104	-0.126	-.379*	0.2	-0.032	-0.153	-0.134
PgGRAS52-02	-0.072	-0.207	-0.181	-.316*	0.022	0.02	-0.22	-0.12	-0.226	-0.289
PgGRAS53-01	-0.044	0	-0.235	-0.053	0.022	0.085	-0.085	-0.186	-0.104	-0.072
PgGRAS54-01	-.342*	-0.132	-0.133	-.384*	-0.142	-0.011	-0.118	0.074	-0.201	-.339*
PgGRAS54-02	-0.257	-0.181	-0.212	-.496**	-0.096	-0.123	-0.167	0.304	-.382*	-.455**
PgGRAS55-01	-0.215	0.03	-0.101	-0.13	-0.058	0.196	-0.059	0.032	-.367*	-0.168
PgGRAS55-02	0.015	0.047	-0.12	-0.042	0.015	0.14	0.049	0.082	-0.037	0.017
PgGRAS56-02	-.412**	-0.156	-0.192	-.508**	-0.181	-0.081	-0.264	0.265	-.445**	-.513**
PgGRAS57-01	-0.22	-0.155	-0.09	-0.226	-0.035	0.2	-0.138	0.218	-0.13	-0.177
PgGRAS60-01	-0.152	-0.075	0.031	-0.254	-0.093	-0.157	-0.296	-0.298	-0.225	-.307*
PgGRAS60-02	0.069	0.111	-0.06	.338*	0.136	0.223	0.268	0.198	0.094	.305*
PgGRAS61-01	-0.227	-0.116	0.086	-0.184	-0.125	0.251	-0.185	0.257	-.348*	-0.207
PgGRAS62-01	0.025	-.307*	-0.059	0.118	-0.142	-0.146	-0.141	-0.102	0.244	0.005
PgGRAS62-03	-.355*	-0.121	-0.135	-.313*	-0.113	0.084	0.009	.348*	-0.241	-0.269
PgGRAS62-05	-0.07	.346*	.503**	-0.061	-0.004	0.156	0.013	-0.128	-0.083	0.05
PgGRAS62-06	-.399**	-0.076	-0.067	-0.207	-0.064	0.172	-0.226	0.301	-0.287	-0.249
PgGRAS62-07	0	0.149	.497**	-0.087	0.01	0.07	0.09	-0.078	-0.026	0.03
PgGRAS62-08	0.053	-.313*	0.249	-0.174	-0.193	-0.184	-0.155	-0.047	-0.004	-0.183
PgGRAS63-01	-0.013	0.146	.670**	0.001	0.117	.362*	0.043	-0.087	0.1	0.171
PgGRAS63-02	0.013	0.039	.433**	0.195	0.156	.372*	-0.153	-0.244	0.144	0.211
PgGRAS65-01	-0.018	0.27	0.077	0.031	0.246	0.063	0.202	0.246	0.101	0.156
PgGRAS65-02	-0.171	0.043	0.174	0.138	-0.092	0.075	-0.032	0.222	0.177	0.108
PgGRAS65-03	0.03	0.233	0.064	.498**	-0.111	-0.002	0.207	0.067	0.3	.374*
PgGRAS65-04	-0.224	0.245	0.062	-0.127	0.14	0.089	0.085	0.154	-0.194	-0.06
PgGRAS67-12	0.174	-0.082	-0.021	0.208	-0.112	0.208	0.109	-0.154	0.094	0.181
PgGRAS67-25	0.241	0.098	.306*	0.144	0.191	.383*	-0.035	-0.092	-0.026	0.214
PgGRAS67-26	-0.058	-0.01	-0.145	0.112	0.073	-0.094	-0.052	0.006	0.221	0.069
PgGRAS68-01	-0.162	-0.137	-0.037	-0.112	0.478	-0.062	-0.036	0.17	-0.014	-.088**
PgGRAS68-02	-0.081	-0.012	-0.197	-0.06	0.179	-0.268	-0.06	-0.149	-0.158	-0.156
PgGRAS69-01	-0.077	0.277	-0.079	0.24	0.173	-0.195	0.232	-0.035	0.173	0.185
PgGRAS69-02	-0.242	-0.067	0.211	-0.036	-0.048	0.273	-0.058	0.056	-0.22	-0.074
PgGRAS69-03	-0.085	0.004	.346*	-0.179	-0.146	0.243	-0.124	0.081	-.346*	-0.146
PgGRAS69-04	-0.052	-0.037	0.242	0.257	0.139	.471**	0.004	0.007	0.164	0.263
PgGRAS01-01	0.084	-0.1	-0.146	0.019	0.003	-.340*	-0.015	-0.113	-0.122	-0.113
PgGRAS19-01	-0.033	0.104	-0.066	-0.097	-0.067	0.179	-0.073	-0.146	-0.067	-0.035
PgGRAS22-01	0.017	0.267	0.053	0.178	0.009	0.164	-0.103	-0.072	-0.012	0.141
PgGRAS24-03	0.081	-0.002	0.091	0.178	0.042	0.13	-0.121	-0.016	0.067	0.126
PgGRAS26-01	-0.128	.343*	-0.001	0.149	0.149	0.057	.337*	0.123	0.062	0.193
PgGRAS30-01	0.109	-0.034	0.007	0.233	0.236	-0.06	0.031	-0.056	0.021	0.126
*. At the 0.05 level (two-tailed), the association was significant.
**. At the 0.01 level (two-tailed), the association was significant.
