# Supplementary material for: Functional Study of PgGRAS68-01 Gene Involved in the Regulation of Ginsenoside Biosynthesis in Panax ginseng
Source: Int J Mol Sci. 2023 Feb 8;24(4):3347. doi: 10.3390/ijms24043347 (PMC9961673; doi:10.3390/ijms24043347)
Supplement: Supplementary file 1 [file ijms-24-03347-s001.zip › Table S2.xlsx]

## Sheet: Sheet1
Table S2. Significance analysis of PgGRAS genes expression levels with key enzyme genes
PgGRAS gene	CYP716A53v2_1	CYP716A52v2 _3	CYP716A47 _1	DS_1	DS_3	β-AS_1	β-AS_6	CAS_11	CAS_21	CAS_22	CAS_23	SS_1	SE2_1	SE2_4	FPS_22	UGT71A27_2
PgGRAS01-01	.464**	0.166	-0.058	0.055	0.028	-0.001	0.184	-0.034	0.166	-0.078	0.191	0.096	-0.005	0.161	0.108	-0.186
PgGRAS19-01	-0.076	-0.169	-0.092	-0.041	-0.118	-0.127	0.052	0.048	0.225	-0.069	0.005	-0.204	-0.032	-0.139	-0.098	-0.035
PgGRAS22-01	0.003	-0.069	-0.124	0.156	0.014	-0.05	0.033	0.037	0.196	-0.069	-0.04	0.156	-0.059	0.073	-0.047	0.031
PgGRAS24-03	0.045	0.009	0.025	0.296	0.133	0.031	-0.062	-0.044	0.046	-0.048	-0.092	0.291	-0.03	0.247	0.011	0.177
PgGRAS26-01	.407**	.498**	0.235	0.094	.446**	0.197	0.297	-0.105	0.228	-0.176	0.183	0.213	.478**	0.109	.540**	0.225
PgGRAS30-01	.414**	0.205	0.059	0.098	0.142	0.034	0.068	-0.028	0.083	-0.028	0.301	0.059	0.186	0.132	0.179	0.182
PgGRAS33-01	0.109	0.215	0.16	0.067	0.065	0.099	0.165	-0.001	0.061	-0.128	0.232	0.03	0.052	0.121	-0.02	0.028
PgGRAS36-01	.415**	.328*	-0.139	0.026	0.125	0.035	-0.069	0.148	0.181	-0.219	0.21	0.077	0.073	0.254	0.021	-0.041
PgGRAS44-04	.570**	.552**	.311*	0.242	.412**	.317*	.550**	-0.02	0.289	-0.213	0.222	0.204	.401**	.393**	.474**	.386*
PgGRAS45-01	-.553**	-.332*	-0.131	-0.227	-0.26	-.339*	-0.262	0.168	-0.089	-0.039	-0.231	-.343*	-0.168	-.474**	-0.189	0.01
PgGRAS47-01	-.516**	-.573**	-0.292	-.335*	-.349*	-.319*	-0.206	0.152	0.023	0.101	-0.278	-0.141	-.339*	-.496**	-.367*	-0.162
PgGRAS48-01	0.169	-0.102	-0.292	-.316*	-0.104	-0.03	-0.126	0.103	.318*	-0.048	0.117	-.334*	-0.025	-0.191	-0.024	-0.01
PgGRAS49-01	0.25	0.062	0.197	0.166	0.223	-0.019	0.271	0.239	-0.035	0.095	-0.137	0.171	0.032	0.25	0.023	0.093
PgGRAS49-02	-0.187	-0.21	-0.033	-0.229	-0.137	-0.128	-0.165	-0.103	-0.005	0.157	-0.177	-0.135	-0.069	-0.284	-0.105	-0.086
PgGRAS49-05	-0.245	-0.219	-0.097	-0.178	-0.141	0.024	.352*	0.005	-0.038	0.123	-0.081	-0.127	-0.122	-0.176	-0.224	0.041
PgGRAS49-06	-0.186	-0.212	-0.072	-0.183	-0.124	-0.126	-0.125	-0.125	0.065	0.073	-0.157	-0.123	-0.053	-0.259	-0.119	-0.08
PgGRAS50-01	.563**	.441**	0.124	0.234	0.297	.329*	.354*	-0.077	0.229	-0.148	0.239	0.045	0.269	.375*	.358*	0.283
PgGRAS51-01	.406**	.400**	.346*	.330*	0.3	.553**	.424**	-0.259	0.032	-0.122	.343*	0.024	0.295	.421**	.369*	.463**
PgGRAS51-02	.682**	.679**	.384*	.403**	.570**	.526**	.442**	-0.078	0.094	-0.228	.370*	0.237	.562**	.570**	.572**	.525**
PgGRAS52-01	0.026	0.19	-0.031	0.062	-0.028	0.027	-0.081	0.015	-0.045	-0.199	0.091	0.047	-0.019	0.059	0.069	-0.073
PgGRAS52-02	-0.101	-0.122	-0.005	-0.148	-0.155	-0.237	-0.147	-0.035	0.08	-0.061	-0.087	-0.17	-0.121	-0.145	-0.109	-0.174
PgGRAS53-01	0.186	-0.018	-.327*	-0.245	-0.108	-0.23	0.02	0.115	.402**	-0.148	-0.004	-0.149	-0.121	-0.116	-0.143	-0.263
PgGRAS54-01	-.484**	-.575**	-.358*	-.380*	-.356*	-.305*	-.355*	-0.042	0.028	0.15	-.318*	-.468**	-0.265	-.481**	-.365*	-0.167
PgGRAS54-02	-0.278	-.350*	-0.24	-.311*	-0.207	-0.272	-.319*	.373*	-0.121	0.28	-0.182	-.307*	-0.197	-.352*	-0.205	-0.088
PgGRAS55-01	-0.238	-.443**	-0.299	-.472**	-.385*	-.513**	-0.076	0.085	.317*	0.093	-0.032	-0.11	-.316*	-.572**	-.386*	-.389*
PgGRAS55-02	0.159	-0.103	-.307*	-0.268	-0.082	-0.27	-0.011	0.044	0.211	0.051	0.18	-0.026	0.016	-0.265	-0.044	-0.157
PgGRAS56-02	-.475**	-.458**	-0.191	-.359*	-.309*	-.343*	-.349*	0.206	-0.103	0.137	-.317*	-.402**	-0.242	-.488**	-0.223	-0.058
PgGRAS57-01	-0.268	-.360*	-.425**	-.322*	-0.243	-0.189	-.366*	.343*	-0.006	0.136	-0.254	-0.298	-0.266	-0.268	-.314*	-0.075
PgGRAS60-01	-0.102	-0.203	0.077	0.012	-0.18	-0.219	0.076	-0.299	0.265	0.02	-0.169	-0.099	-0.164	-0.064	-0.108	-0.119
PgGRAS60-02	0.033	0.218	0.186	0.105	0.192	0.081	0.084	0.057	-0.066	-0.176	0.24	0.204	0.27	-0.095	0.249	0.166
PgGRAS61-01	-.481**	-.421**	0.093	-0.097	-0.263	-.305*	-0.037	-0.066	-0.071	0.121	-0.219	-0.03	-0.217	-.342*	-0.21	-0.037
PgGRAS62-01	0.268	0.126	0.136	.320*	0.003	0.297	0.092	-0.084	-0.22	-0.126	.400**	-0.148	-0.026	.366*	0.073	0.283
PgGRAS62-03	-.412**	-.469**	-.313*	-.447**	-.347*	-0.295	-0.295	0.019	-0.08	0.293	-0.259	-.334*	-0.258	-.477**	-.326*	-0.205
PgGRAS62-05	0.009	-0.003	-0.06	-0.162	0.056	-0.068	0.294	0.191	0.101	-0.087	-0.099	0.072	-0.077	-0.065	-0.042	-0.1
PgGRAS62-06	-.464**	-.378*	-0.188	-.326*	-0.267	-0.25	-0.249	0.143	-0.103	0.225	-.378*	-0.173	-0.203	-.422**	-0.208	-0.142
PgGRAS62-07	-0.039	0.098	0.156	-0.036	0.095	-0.102	0.19	0.118	-0.049	-0.087	-0.006	0.198	-0.054	-0.022	-0.001	-0.056
PgGRAS62-08	0.056	-0.065	0.05	0.056	-0.037	0.13	-0.064	0.026	-0.264	0.061	-0.143	-0.057	-0.234	0.27	-0.101	0
PgGRAS63-01	0.077	0.117	0.186	0.027	0.273	0.175	.409**	0.238	-0.101	-0.203	-0.083	0.133	0.093	0.157	0.113	0.299
PgGRAS63-02	0.239	0.16	0.271	0.247	0.203	0.204	.506**	0.128	0.182	-.315*	0.05	0.106	0.058	.353*	0.135	.324*
PgGRAS65-01	0.133	0.303	0.255	0.114	0.254	0.084	0.104	-0.056	0.174	-0.143	.328*	0.249	.342*	-0.004	.331*	.366*
PgGRAS65-02	0.144	0.116	0.173	0.181	0.186	0.182	0.064	-0.156	-0.214	-0.007	0.043	0.02	0.116	0.225	0.189	.306*
PgGRAS65-03	.420**	.467**	.485**	.405**	.516**	.533**	0.222	-0.244	-0.168	-0.022	0.189	0.15	.530**	.437**	.544**	.488**
PgGRAS65-04	-0.072	-0.002	0.157	0.032	0.155	-0.092	0.15	0.043	0.16	0.039	-0.219	-0.06	0.208	-0.103	0.119	0.216
PgGRAS67-12	0.002	0.259	0.235	0.087	0.054	0.069	-0.131	-0.095	-0.17	-0.233	0.193	0.024	0.11	0.148	0.023	0.069
PgGRAS67-25	0	-0.116	-0.197	-0.154	-0.158	-0.194	0.102	0.156	0.167	-0.025	-0.062	0.164	-0.186	-0.077	-0.238	-0.271
PgGRAS67-26	.428**	0.205	0.131	0.235	0.169	0.144	.355*	0.007	0.282	0.02	-0.02	-0.009	0.101	.323*	0.254	0.208
PgGRAS68-01	.481**	.425**	0.207	0.21	.341*	.309*	0.261	-0.162	0.236	-0.204	.486**	0.032	.434**	0.166	.456**	.364*
PgGRAS68-02	.374*	0.123	-0.04	-0.036	-0.012	-0.077	0.167	0.006	.408**	-0.246	0.235	-0.161	0.036	0.02	0.09	-0.006
PgGRAS69-01	-0.094	-0.117	-0.15	-0.051	-0.067	-0.064	-0.077	0.174	0.044	.324*	0.022	-0.068	-0.071	-0.079	-0.13	-0.095
PgGRAS69-02	-0.201	-0.247	0.164	-0.035	-0.063	-0.119	0.183	-0.148	0.097	-0.14	-0.077	-0.005	-0.047	-0.227	-0.021	0.126
PgGRAS69-03	-0.276	-0.261	0.11	-0.181	-0.09	-.344*	0.201	0.051	0.032	-0.082	-0.217	0.121	-0.159	-0.301	-0.135	-0.028
PgGRAS69-04	-0.058	0.085	0.09	0.094	0.129	.315*	0.183	-0.045	-0.108	-0.191	0.095	0.048	0.089	0.104	0.049	0.213
*. At the 0.05 level (two-tailed), the association was significant.
**. At the 0.01 level (two-tailed), the association was significant.
