# Supplementary material for: Functional Study of PgGRAS68-01 Gene Involved in the Regulation of Ginsenoside Biosynthesis in Panax ginseng
Source: Int J Mol Sci. 2023 Feb 8;24(4):3347. doi: 10.3390/ijms24043347 (PMC9961673; doi:10.3390/ijms24043347)
Supplement: Supplementary file 1 [file ijms-24-03347-s001.zip › Table S3.xlsx]

## Sheet: Sheet1
Table S3. Protein sequences of foreign species
Arabidopsis thaliana	AtGRAS3	AT1G14920.1	MKRDHHHHHHQDKKTMMMNEEDDGNGMDELLAVLGYKVRSSEMADVAQKLEQLEVMMSNVQEDDLSQLATETVHYNPAELYTWLDSMLTDLNPPSSNAEYDLKAIPGDAILNQFAIDSASSSNQGGGGDTYTTNKRLKCSNGVVETTTATAESTRHVVLVDSQENGVRLVHALLACAEAVQKENLTVAEALVKQIGFLAVSQIGAMRKVATYFAEALARRIYRLSPSQSPIDHSLSDTLQMHFYETCPYLKFAHFTANQAILEAFQGKKRVHVIDFSMSQGLQWPALMQALALRPGGPPVFRLTGIGPPAPDNFDYLHEVGCKLAHLAEAIHVEFEYRGFVANTLADLDASMLELRPSEIESVAVNSVFELHKLLGRPGAIDKVLGVVNQIKPEIFTVV…
Arabidopsis thaliana	AtGRAS28	AT5G17490.1	MKRSHQETSVEEEAPSMVEKLENGCGGGGDDNMDEFLAVLGYKVRSSDMADVAQKLEQLEMVLSNDIASSSNAFNDTVHYNPSDLSGWAQSMLSDLNYYPDLDPNRICDLRPITDDDECCSSNSNSNKRIRLGPWCDSVTSESTRSVVLIEETGVRLVQALVACAEAVQLENLSLADALVKRVGLLAASQAGAMGKVATYFAEALARRIYRIHPSAAAIDPSFEEILQMNFYDSCPYLKFAHFTANQAILEAVTTSRVVHVIDLGLNQGMQWPALMQALALRPGGPPSFRLTGVGNPSNREGIQELGWKLAQLAQAIGVEFKFNGLTTERLSDLEPDMFETRTESETLVVNSVFELHPVLSQPGSIEKLLATVKAVKPGLVTVVEQEANHNGDVFLDRF…
Arabidopsis thaliana	AtGRAS10	AT2G01570.1	MKRDHHQFQGRLSNHGTSSSSSSISKDKMMMVKKEEDGGGNMDDELLAVLGYKVRSSEMAEVALKLEQLETMMSNVQEDGLSHLATDTVHYNPSELYSWLDNMLSELNPPPLPASSNGLDPVLPSPEICGFPASDYDLKVIPGNAIYQFPAIDSSSSSNNQNKRLKSCSSPDSMVTSTSTGTQIGGVIGTTVTTTTTTTTAAGESTRSVILVDSQENGVRLVHALMACAEAIQQNNLTLAEALVKQIGCLAVSQAGAMRKVATYFAEALARRIYRLSPPQNQIDHCLSDTLQMHFYETCPYLKFAHFTANQAILEAFEGKKRVHVIDFSMNQGLQWPALMQALALREGGPPTFRLTGIGPPAPDNSDHLHEVGCKLAQLAEAIHVEFEYRGFVANSLAD…
Oryza sativa	OsGRAS26	LOC_Os05g49930.1	MAQFGGFGGWSAMDVAAAAAAALGNVSGAVYHADPAAAVYASLVPGMAVVPGRAPPSAVQIEAARRWKELEKMALRSVNLMVTCAGAIQAGDYAAAAGSLSDAREIFAKMPTTRTGIGRVLTHFADALAERLFPAFPQSAPPPPPPRGEQRELFRGFYEAGPYLKFAHLAANQAILEAFEGCNSVHVIDFALTDGIQWPSLIQALAVRPGGPPFLRITGIGPHAAGNRDELRDVGLRLAEFARSCSVPFAFRGIAADQLDGLRPWMFQVAPGEAVAINSVLQLHRLLVDQDAAAAASFPAPIDGVLDWVASMNPRVFTVVEQEADHNKSSLLERFTNSLFYYASMFDSLEAISRHGGGDGAGNPLAEAYLQGEIADIVSREGSSRVERHEQMPRWVERL…
Oryza sativa	OsGRAS24	LOC_Os01g45860.1	MAMDTFPFQWPMDPAASSGLDAGFLPPPAAVAPDDGVGYYDPPAGADVDAAALPEFAAAFPPCAPDAAAAVLAMRREEEEVAGIRLVHLLMSCAGAIEAGDHALASAQLADSHAALAAVSAASGIGRVAVHFTTALSRRLFPSPVAPPTTDAEHAFLYHHFYEACPYLKFAHFTANQAILEAFHGCDHVHVIDFSLMQGLQWPALIQALALRPGGPPFLRITGIGPPSPTGRDELRDVGLRLADLARSVRVRFSFRGVAANSLDEVRPWMLQIAPGEAVAFNSVLQLHRLLGDPADQAPIDAVLDCVASVRPKIFTVIEQEADHNKTGFLDRFTEALFYYSAVFDSLDAASASGGAGNAMAEAYLQREICDIVCGEGAARRERHEPLSRWRDRLTRAGL…
Oryza sativa	OsGRAS25	LOC_Os03g49990.1	MKREYQEAGGSSGGGSSADMGSCKDKVMAGAAGEEEDVDELLAALGYKVRSSDMADVAQKLEQLEMAMGMGGVSAPGAADDGFVSHLATDTVHYNPSDLSSWVESMLSELNAPLPPIPPAPPAARHASTSSTVTGGGGSGFFELPAAADSSSSTYALRPISLPVVATADPSAADSARDTKRMRTGGGSTSSSSSSSSSLGGGASRGSVVEAAPPATQGAAAANAPAVPVVVVDTQEAGIRLVHALLACAEAVQQENFAAAEALVKQIPTLAASQGGAMRKVAAYFGEALARRVYRFRPADSTLLDAAFADLLHAHFYESCPYLKFAHFTANQAILEAFAGCHRVHVVDFGIKQGMQWPALLQALALRPGGPPSFRLTGVGPPQPDETDALQQVGWKLAQ…
Solanum lycopersicum	SlGRAS11	Solyc01g090950.2.1	IIDQLFKAAELVQTGNPVLAQGILARLNHQLSPIGKPFYRAAFYCKEALQLLLHANTNNLNPSMASSPFSLIFKIGAYKSFSEISPVAQFANFTCNQALLEVLDGFERIHIVDFDIGYGGQWASLMQELALRSGGAPTLKITALASPSTHDQLELGLTRENLIHFASEINMAFEFEILSIDSLNSTSWSLPPLVSENEAIAVNLPVSSLSSYQLSLPLVLRFVKQLSPRIVVSVDRGCDRTDLPFPNHVIQALQSYSNLLESLDAVNVNFDALQKIERFLLQPGIERIVMGRFRSPEKTQHWRSLFFVIWIRPIISQQFYRITGRVCSQEDSC
Solanum lycopersicum	SlGRAS19	Solyc10g086370.1.1	LVNIIVACAKADKKNYSCLADRLIRNIIRRFEVAQFGGAMKKVATHFADAFDNKIHRLIPQDIVGLSYNHTSVYGNCLFLKFAHFTANQSILEAFANFNRVHVIDFSFNQGLQWQALLQALALRPGGPPAFRLSGISGQPKSDDGSDPLQEVGFKLAQFAESIGVEFEFCGFMAYALADLEASMLNIRPSNEEAVAVNSVFELQPLFSIPGAIEKVMDLIKQIEPKVVTITEQEVNHNGRVFSSRIIEASRYYSTMFDFLENLESISPNNLDTVMEKQCLDVMVSEIYNLVACEGTKRIVRRGTLGQWQVRIYSAGFNLVPLTSDTYKQGAMLLASFPNAEGYKVEVKDGSLMLSWNSLPLIANSTWRLCSQV
Solanum lycopersicum	SlGRAS20	Solyc10g086380.1.1	LVNTLMACAEAIQDNNLSLADELISDIRRISVSQMGGAMKKEATYFADALYHKIHRTNSEDIDESSYPKDQVLSMSFYDSCLFLKFAHFIANQSILEAFADSKRVHVIDFSLNQGSQWPALLQALTLRPGGPPALRLTGIRGHSQPEDTTDALQEVGRELAQLAESTGVEFEFRGFVVHTLADLEAPMLNIRPSNVESVAVNSVFKLHRLFSIPGAIEKVLDLIKQIDPKIVTIAEREVNHNETVFMNRIKEAWYYYSTMFDLLENSEWTKRSTIDLEIAAEHLGREIYNLVACEGTKRVVRHETFGQWRVRFNSAGFNLVPLGSNTYRHANMLLALYTNGKRYRVEEKDGCLMLSWHSRPLITTSAWRGYVANSRD
